# Supplementary material for: Interferon-α Inhibits NET Formation in Neutrophils Derived from Patients with Myeloproliferative Neoplasms in a Neutrophil Sub-Population-Specific Manner
Source: Int J Mol Sci. 2024 Dec 16;25(24):13473. doi: 10.3390/ijms252413473 (PMC11677445; doi:10.3390/ijms252413473)
Supplement: Supplementary file 1 [file ijms-25-13473-s001.zip]

Archive with 1 entries (1 files):
- ijms-3327343-supplementary.pdf
